# Supplementary material for: Distinct gut microbial compositional and functional changes associated with impaired inhibitory control in patients with cirrhosis
Source: Gut Microbes. 2021 Aug 4;13(1):1953247. doi: 10.1080/19490976.2021.1953247 (PMC8344770; doi:10.1080/19490976.2021.1953247)
Supplement: Supplemental Material [file KGMI_A_1953247_SM3660.zip]

Archive with 3 entries (2 files):
- supplementary/
- supplementary/downloadFromZipFile.pdf
- supplementary/Supplementary Information 6-3-21.docx
